# Supplementary material for: Effects of Different Feeding Regimes on Rumen Microbial Composition, Functional Potential, and Fermentation Characteristics of Longdong Goats (Capra hircus)
Source: Animals (Basel). 2026 May 8;16(10):1441. doi: 10.3390/ani16101441 (PMC13203190; doi:10.3390/ani16101441)
Supplement: Supplementary file 1 [file animals-16-01441-s001.zip]

Archive with 1 entries (1 files):
- supplemental tables.xlsx
