# Supplementary material for: Effects of Different Feeding Regimes on Rumen Microbial Composition, Functional Potential, and Fermentation Characteristics of Longdong Goats (Capra hircus)
Source: Animals (Basel). 2026 May 8;16(10):1441. doi: 10.3390/ani16101441 (PMC13203190; doi:10.3390/ani16101441)
Supplement: Supplementary file 1 [file animals-16-01441-s001.zip › supplemental tables.xlsx]

## Sheet: Table S1
Table S1 Information of short-chain fatty acid standards used for LC–MS/MS analysis
Internal Code	Molecular Weight (Da)	Supplier	Catalog No.	Purity	CAS No.	Q1 (m/z)	Q3 (m/z)	RT (min)	Ion Mode	Class	Quantification Internal Standard
Acetic acid	C₂H₄O₂	LM-SCFA-01	60.1	Aladdin	19215-5ML	HPLC, ≥99.9%	64-19-7	194	136.9	2.204	NEG	SCFA	[²H₉]-Pentanoic acid
Propionic acid	C₃H₆O₂	LM-SCFA-02	74.1	Sigma	CDDE-N-5-A-100MG	HPLC, ≥99.5%	1979-09-04	208	137	3.361	NEG	SCFA	[²H₉]-Pentanoic acid
Butyric acid	C₄H₈O₂	LM-SCFA-03	88.1	Sigma	DRE-C14196000	HPLC, ≥99.5%	107-92-6	222.1	136.9	5.233	NEG	SCFA	[²H₉]-Pentanoic acid
Pentanoic acid	C₅H₁₀O₂	LM-SCFA-04	102.1	NU-CHEK	I781005	HPLC, ≥99%	109-52-4	236.1	137	7.482	NEG	SCFA	[²H₉]-Pentanoic acid
Hexanoic acid	C₆H₁₂O₂	LM-SCFA-05	116.2	Dr. Ehrenstorfer	B24108-5ml	HPLC, ≥99%	142-62-1	250.3	137	9.587	NEG	SCFA	[²H₉]-Pentanoic acid
Isobutyric acid	C₄H₈O₂	LM-SCFA-06	88.1	TRC	I781005	HPLC, ≥99%	79-31-2	222.1	137	4.93	NEG	SCFA	[²H₉]-Pentanoic acid
Isovaleric acid	C₅H₁₀O₂	LM-SCFA-07	102.1	Yuanye	B24108-5ml	HPLC, ≥99%	503-74-2	236	152	7.071	NEG	SCFA	[²H₉]-Pentanoic acid
2,3-Dihydroxy-3-methylbutanoic acid	C₅H₁₀O₄	LM-SCFA-08	134.13	Zhenzhun	ZB-240957	HPLC, ≥99%	1756-18-9	267.8	136.7	2.444	NEG	SCFA	[²H₉]-Pentanoic acid
Lactic acid	C₃H₆O₃	LM-SCFA-09	90.08	Yuanye	B21929-20mg	HPLC, ≥99%	79-33-4	223.9	151.8	2.055	NEG	SCFA	[²H₉]-Pentanoic acid
Malonic acid	C₃H₄O₄	LM-SCFA-10	104.06	Yuanye	B20114-20mg	HPLC, ≥99%	141-82-2	373	150	6.629	NEG	SCFA	[²H₉]-Pentanoic acid
Succinic acid	C₄H₆O₄	LM-SCFA-11	118.02	Yuanye	B20534-20MG	HPLC, ≥99%	110-15-6	387.1	234.1	6.686	NEG	SCFA	[²H₉]-Pentanoic acid
Glutaric acid	C₅H₈O₄	LM-SCFA-12	132.04	Yuanye	S30139-25g	HPLC, ≥99%	110-94-1	401.1	248.1	7.348	NEG	SCFA	[²H₉]-Pentanoic acid

## Sheet: Table S2
Table S2 quality control results of samples used in this study
Sample	RawReads	CleanReads	CleanReads(%)	RawBases	CleanBases	CleanBases(%)	GC(%)	Q20(%)	Q30(%)
BB1	81799454	81770950	0.9997	12,269,918,100(12.27G)	12,236,165,058(12.24G)	0.9972	0.466	0.9893	0.9638
BB2	77868264	77841580	0.9997	11,680,239,600(11.68G)	11,651,582,316(11.65G)	0.9975	0.4635	0.9892	0.9633
BB3	77380156	77350698	0.9996	11,607,023,400(11.61G)	11,574,818,000(11.57G)	0.9972	0.4678	0.9887	0.9617
BF7	78610938	78579606	0.9996	11,791,640,700(11.79G)	11,767,075,708(11.77G)	0.9979	0.4748	0.9885	0.9612
BF8	80333552	80295650	0.9995	12,050,032,800(12.05G)	12,023,735,595(12.02G)	0.9978	0.4596	0.9889	0.9623
BF9	81308316	81278860	0.9996	12,196,247,400(12.2G)	12,170,108,275(12.17G)	0.9979	0.4712	0.9889	0.9623
WB4	77871494	77845954	0.9997	11,680,724,100(11.68G)	11,655,906,670(11.66G)	0.9979	0.4478	0.9894	0.9637
WB5	82289506	82251192	0.9995	12,343,425,900(12.34G)	12,303,969,522(12.3G)	0.9968	0.4508	0.9908	0.9687
WB6	77026100	76999144	0.9997	11,553,915,000(11.55G)	11,526,651,318(11.53G)	0.9976	0.4891	0.9891	0.9629
WF10	78233330	78205030	0.9996	11,734,999,500(11.73G)	11,712,156,210(11.71G)	0.9981	0.4651	0.9877	0.9581
WF11	80816418	80784596	0.9996	12,122,462,700(12.12G)	12,098,624,549(12.1G)	0.998	0.4743	0.9885	0.9614
WF12	77644984	77617648	0.9996	11,646,747,600(11.65G)	11,621,092,012(11.62G)	0.9978	0.473	0.99	0.9654
